# Supplementary material for: Understanding the Role of Social Negativity in Perceived Life Course Impact and Mental Health Among Women with Endometriosis
Source: J Clin Med. 2025 Jul 5;14(13):4761. doi: 10.3390/jcm14134761 (PMC12251333; doi:10.3390/jcm14134761)
Supplement: Supplementary file 1 [file jcm-14-04761-s001.zip]

Archive with 1 entries (1 files):
- jcm-3632003-supplementary.pdf
